# Supplementary material for: The ongoing evolution of variants of concern and interest of SARS-CoV-2 in Brazil revealed by convergent indels in the amino (N)-terminal domain of the spike protein
Source: Virus Evol. 2021 Aug 14;7(2):veab069. doi: 10.1093/ve/veab069 (PMC8438916; doi:10.1093/ve/veab069)
Supplement: veab069_Supp [file veab069_supp.zip]

Archive with 10 entries (10 files):
- Appendix Table 1.docx
- Appendix Table 2.docx
- Appendix Table 3.docx
- Appendix Table 4.docx
- Appendix Table 5.docx
- Appendix Table 6.docx
- Appendix Table 7.pdf
- Appendix Table 8.pdf
- Supplementary Figure S1.pdf
- Supplementary Figure S2.pdf
